# Supplementary material for: The Effect of Alkali Metals (Li, Na, and K) on Ni/CaO Dual-Functional Materials for Integrated CO2 Capture and Hydrogenation
Source: Materials (Basel). 2023 Aug 2;16(15):5430. doi: 10.3390/ma16155430 (PMC10420131; doi:10.3390/ma16155430)
Supplement: Supplementary file 1 [file materials-16-05430-s001.zip]

Archive with 1 entries (1 files):
- materials-2505875-supplementary.pdf
